# Supplementary material for: Dysregulation of Gene Expression of Key Signaling Mediators in PBMCs from People with Type 2 Diabetes Mellitus
Source: Int J Mol Sci. 2023 Feb 1;24(3):2732. doi: 10.3390/ijms24032732 (PMC9916932; doi:10.3390/ijms24032732)
Supplement: Supplementary file 1 [file ijms-24-02732-s001.zip]

Archive with 1 entries (1 files):
- ijms-2109940-supplementary.pdf
